# Supplementary material for: Extra Virgin Olive Oil Reduces Gut Permeability and Metabolic Endotoxemia in Diabetic Patients
Source: Nutrients. 2022 May 21;14(10):2153. doi: 10.3390/nu14102153 (PMC9145083; doi:10.3390/nu14102153)
Supplement: Supplementary file 1 [file nutrients-14-02153-s001.zip]

Archive with 1 entries (1 files):
- nutrients-1716971-supplementary.pdf
